# Supplementary material for: One-Finger Gripper for Microobjects to Submillimeter-Sized Objects Based on Temperatures of Dew and Freezing Points
Source: Micromachines (Basel). 2026 May 5;17(5):573. doi: 10.3390/mi17050573 (PMC13209288; doi:10.3390/mi17050573)
Supplement: Supplementary file 1 [file micromachines-17-00573-s001.zip]

Archive with 15 entries (15 files):
- .DS_Store
- S1 Meas. with traverse between sphere and plane - vdW force.mp4
- S10 Gripping vdW and coupling force due to ice, releasing coupling force due to ice and vdW, 5 Microns.mp4
- S11 Gripping an irregular geometry object, size 100 Microns.mp4
- S12 Gripping an irregular geometry object, size 170 Microns.mp4
- S13 Gripping an irregular geometry submillimeter object, size 300 Microns.mp4
- S14 Gripping an irregular geometry submillimeter object, size 400 Microns.mp4
- S2 Meas. with traverse between two spheres - vdW force.mp4
- S3 Gripping and releasing sphere, vdW and coupling force due to ice, d=25 Microns.mp4
- S4 Gripping and releasing sphere, vdW and coupling force due to ice, d=60 Microns.mp4
- S5 Gripping and releasing sphere, vdW and coupling force due to ice, d=100 Microns.mp4
- S6 Gripping and releasing sphere, capillary and coupling force due to ice.mp4
- S7 Gripping and releasing sphere, capillary and vdW force.mp4
- S8 Gripping capillary and coupling force due to ice, releasing coupling force due to ice and vdW.mp4
- S9 Gripping vdW and coupling force due to ice, releasing coupling force due to ice and capillary force.mp4
